# Supplementary material for: Synthesis and Characterization of Hybrid Bio-Adsorbents for the Biosorption of Chromium Ions from Aqueous Solutions
Source: Polymers (Basel). 2025 Dec 31;18(1):120. doi: 10.3390/polym18010120 (PMC12787901; doi:10.3390/polym18010120)
Supplement: Supplementary file 1 [file polymers-18-00120-s001.zip]

Archive with 1 entries (1 files):
- polymers-3988238-supplementary.pdf
